# Supplementary material for: Exploring Personality Traits, Values, and Attitudes toward Professionalism: Implications for the Promotion of Mental Health and Functioning in Medical Students
Source: Healthcare (Basel). 2024 Aug 30;12(17):1732. doi: 10.3390/healthcare12171732 (PMC11394833; doi:10.3390/healthcare12171732)
Supplement: Supplementary file 1 [file healthcare-12-01732-s001.zip]

Archive with 1 entries (1 files):
- healthcare-3144681-supplementary.pdf
